# Supplementary material for: A COSMIN Systematic Review of Transition Readiness Assessment Tools for Adolescents with Type 1 Diabetes
Source: Healthcare (Basel). 2026 Mar 3;14(5):639. doi: 10.3390/healthcare14050639 (PMC12984289; doi:10.3390/healthcare14050639)
Supplement: Supplementary file 1 [file healthcare-14-00639-s001.zip]

Archive with 2 entries (2 files):
- healthcare-4150530-checklist.pdf
- healthcare-4150530-supplementary.pdf
